# Supplementary material for: Bifidobacterium inhibits the progression of colorectal tumorigenesis in mice through fatty acid isomerization and gut microbiota modulation
Source: Gut Microbes. 2025 Feb 9;17(1):2464945. doi: 10.1080/19490976.2025.2464945 (PMC11812354; doi:10.1080/19490976.2025.2464945)
Supplement: Supplemental Material [file KGMI_A_2464945_SM6624.zip]

Archive with 4 entries (4 files):
- supp s1-s3.docx
- supp s8-s12.docx
- supp s4-s7.docx
- Supplementary Material-figures captions.docx
